# Supplementary material for: Long-Term Longitudinal Analysis of Neutralizing Antibody Response to Three Vaccine Doses in a Real-Life Setting of Previously SARS-CoV-2 Infected Healthcare Workers: A Model for Predicting Response to Further Vaccine Doses
Source: Vaccines (Basel). 2022 Aug 2;10(8):1237. doi: 10.3390/vaccines10081237 (PMC9416151; doi:10.3390/vaccines10081237)
Supplement: Supplementary file 1 [file vaccines-10-01237-s001.zip]

Archive with 1 entries (1 files):
- vaccines-1822496-supplementary.pdf
